# Supplementary material for: The Divergent Immunomodulatory Effects of Short Chain Fatty Acids and Medium Chain Fatty Acids
Source: Int J Mol Sci. 2021 Jun 16;22(12):6453. doi: 10.3390/ijms22126453 (PMC8234078; doi:10.3390/ijms22126453)
Supplement: Supplementary file 1 [file ijms-22-06453-s001.zip]

Archive with 1 entries (1 files):
- ijms-1232887-supplementary.pdf
